# Supplementary material for: Early Transcriptomic Changes upon Thalidomide Exposure Influence the Later Neuronal Development in Human Embryonic Stem Cell-Derived Spheres
Source: Int J Mol Sci. 2020 Aug 3;21(15):5564. doi: 10.3390/ijms21155564 (PMC7432054; doi:10.3390/ijms21155564)
Supplement: Supplementary file 1 [file ijms-21-05564-s001.zip]

Archive with 3 entries (3 files):
- ijms-855204 (Figures S1-3)-resubmit.pdf
- ijms-855204 (Table S1)-resubmit.pdf
- ijms-855204 (Table S2)-resubmit.pdf
